# Supplementary material for: Cost-Efficient and Fast At-Line Assessment of Content and Uniformity in Low-Dose Dimdazenil Capsules Using Transmission Raman Spectroscopy
Source: Pharmaceutics. 2026 Feb 27;18(3):298. doi: 10.3390/pharmaceutics18030298 (PMC13028709; doi:10.3390/pharmaceutics18030298)
Supplement: Supplementary file 1 [file pharmaceutics-18-00298-s001.zip]

Archive with 1 entries (1 files):
- pharmaceutics-4087028-supplementary.pdf
